# Supplementary material for: Merkel Cell Polyomavirus Large T Antigen Induces Cellular Senescence for Host Growth Arrest and Viral Genome Persistence through Its Unique Domain
Source: Cells. 2023 Jan 20;12(3):380. doi: 10.3390/cells12030380 (PMC9913222; doi:10.3390/cells12030380)
Supplement: Supplementary file 1 [file cells-12-00380-s001.zip]

Archive with 2 entries (2 files):
- SI_2023_0112_final.pdf
- Supplementary Dataset S1.xlsx
